# Supplementary material for: Generating the evidence base for implementation strategies targeting colorectal cancer screening in the accelerating colorectal cancer screening through implementation science (ACCSIS) research projects
Source: BMC Public Health. 2026 Jan 24;26:576. doi: 10.1186/s12889-025-26179-2 (PMC12896049; doi:10.1186/s12889-025-26179-2)
Supplement: Supplementary file 1 — Supplementary Material 1. [file 12889_2025_26179_MOESM1_ESM.xlsx]

## Sheet: Instructions
Instructions
1	Goal of this project is to develop an understanding of what activities were undertaken in support of implementation of colorectal cancer screening in clincal settings
2	Your project could have used several activities (consider discrete activities vs. a package), please provide as much information as possible on the most salient activities, while filling out the project team sheet (you may choose to do so with other members of your project team, including community stakeholders)
3	Once you have filled this information, please send the completed form back to the coordinating center. They will follow-up to schedule a time with your project team to review the information you provided and help match to the ERIC study strategies (sheet tab 3)

## Sheet: Project Team sheet
	Project site:
	PI:
	Study team:
		Q1	Q2	Q3	Q4	Q5	Q6	Q7	Q8	Q9	Q10	Q11
	Questions	What activities have you undertaken and or are planning to undertake to support the implementation of colorectal cancer screening interventions in clinical settings?	What component of the colorectal cancer screening process was the activity supporting?	Why did you choose this specific activity in your research project?	At which implementation phase did this activity occur?	What level was this activity influencing?	How would you conceptually define and or operationalize this activity?	What were specific outcomes being targeted by this activity?	Are you planning to or evaluate how effective this activity was in terms of achieving the implementation outcomes specified?	Is this strategy an intervention or strategy?	Domain: ERIC term	Justification (add cell below if terms)
	Instructions	Please list activities under separate rows below	Please select from the dropdown menu as follows: screening, follow-up, diagnostic testing, and treatment. If multiple, use additional rows.	[open text] Consider the barriers being addressed, needs assessments, and or theories or frameworks that informed the activities.	Please select from the dropdown menu as follows: exploration, preparation, implementation, and or sustainment	Please select from the drop down menu as follows: provider, clinical setting, community, patient, other. If multiple/other, use additional rows.	[open text] Conceptual definitions give the reader a general sense of what the activity involves. Operationalization involves mentioning who delivered the strategy and how frequently the activity was conducted.	Please select from the drop down menu as follows: acceptability, appropriateness, feasibility, fidelity, implementation costs, uptake, and sustainability, other. If multiple/other, use additional rows.	Please select from the drop down menu as follows: Not planned at this time, Planning to evaluate, Evaluating using observational data, Evaluating using qualitative data, or Evaluating using quantitative data.
	For example	Training community health workers to provide patient navigation	Screening	Clinical partners idenitfied as a need	Implementation	Provider	Research team provided 2-day, in-person trainings to the community health workers at the clinical setting each year, with booster trainings as needed.	Feasibility	Evaluating using observational data
			Follow-up					Uptake	Evaluating using quantitative data
1
2
3
4
5
6
7
8
9

## Sheet: Strategy operationalization
Domain 1: Evaluative strategies		Operational Definition
1	Assess readiness and identify barriers and facilitators	Assess various aspects of an organization to determine its degree of readiness to implement, barriers that may impede implementation, and strengths that can be used in the implementation effort.
2	Audit feedback	Collect and summarize clinical performance data over a specified time period and give it to clinicians and administrators to monitor, evaluate, and modify provider behavior.
3	Re-examine implementation	Monitor progress and adjust clinical practices and implementation strategies to continuously improve the quality of care.
4	Quality monitoring tools	Develop, test, and introduce into quality-monitoring systems the right input—the appropriate language, protocols, algorithms, standards, and measures (of processes, patient/consumer outcomes, and implementation outcomes) that are often specific to the innovation being implemented.
5	Quality monitoring systems	Develop and organize systems and procedures that monitor clinical processes and/or outcomes for the purpose of quality assurance and improvement.
6	Implementation blueprint	Develop a formal implementation blueprint that includes all goals and strategies. The blueprint should include: 1) aim/purpose of the implementation; 2) scope of the change (e.g., what organizational units are affected); 3) timeframe and milestones; and 4) appropriate performance/progress measures. Use and update this plan to guide the implementation effort over time.
7	Local needs assess	Collect and analyze data related to the need for the innovation.
8	Implementation scale-up	Phase implementation efforts by starting with small pilots or demonstration projects and gradually moving to a system wide rollout.
9	Patient/family feedback	Develop strategies to increase patient/consumer and family feedback on the implementation effort.
10	Cyclical small changes	Implement changes in a cyclical fashion using small tests of change before taking changes system-wide. Tests of change benefit from systematic measurement, and results of the tests of change are studied for insights on how to do better. This process continues serially over time, and refinement is added with each cycle.
Domain 2: Interactive Assistance
11	Facilitation	A process of interactive problem solving and support that occurs in a context of a recognized need for improvement and a supportive interpersonal relationship.
12	Local technical assistance	Develop and use a system to deliver technical assistance focused on implementation issues using local personnel.
13	Clinical supervision	Provide clinicians with ongoing supervision focusing on the innovation. Provide training for clinical supervisors who will supervise clinicians who provide the innovation.
14	Centralized technical assistance	Develop and use a centralized system to deliver technical assistance focused on implementation issues.
Domain 3: Adapting and Tailoring
15	Tailor strategies	Tailor the implementation strategies to address barriers and leverage facilitators that were identified through earlier data collection.
16	promote adaptability	Identify the ways a clinical innovation can be tailored to meet local needs and clarify which elements of the innovation must be maintained to preserve fidelity.
17	Data experts	Involve, hire, and/or consult experts to inform management on the use of data generated by implementation efforts.
18	Data warehousing techniques	Integrate clinical records across facilities and organizations to facilitate implementation across systems.
Domain 4: Stakeholder interelationships
19	Champions	Identify and prepare individuals who dedicate themselves to supporting, marketing, and driving through an implementation, overcoming indifference or resistance that the intervention may provoke in an organization.
21	Implementation teams	Develop and support teams of clinicians who are implementing the innovation and give them protected time to reflect on the implementation effort, share lessons learned, and support one another’s learning.
22	Recruit leaders	Recruit, designate, and train leaders for the change effort.
23	Opinion leaders	Inform providers identified by colleagues as opinion leaders or ‘educationally influential’ about the clinical innovation in the hopes that they will influence colleagues to adopt it.
24	Build coalition	Recruit and cultivate relationships with partners in the implementation effort.
25	Formal commitments	Obtain written commitments from key partners that state what they will do to implement the innovation.
26	Early adopters	Identify early adopters at the local site to learn from their experiences with the practice innovation.
27	Local consensus	Include local providers and other stakeholders in discussions that address whether the chosen problem is important and whether the clinical innovation to address it is appropriate.
28	Share local knowledge	Capture local knowledge from implementation sites on how implementers and clinicians made something work in their setting and then share it with other sites.
29	Advisory board	Create and engage a formal group of multiple kinds of stakeholders to provide input and advice on implementation efforts and to elicit recommendations for improvements.
30	Implementation advisor	Seek guidance from experts in implementation.
31	Model change	Model or simulate the change that will be implemented prior to implementation.
32	Site visits	Visit sites where a similar implementation effort has been considered successful.
33	Executive board	Involve existing governing structures (e.g., boards of directors, medical staff boards of governance) in the implementation effort, including the review of data on implementation processes.
34	Implementstion glossary	Develop and distribute a list of terms describing the innovation, implementation, and the stakeholders in the organizational change.
35	Academic Partner	Partner with a university or academic unit for the purposes of shared training and bringing research skills to an implementation project.
36	Network weaving	Identify and build on existing high quality working relationships and networks within and outside the organization, organizational units, teams, etc. to promote information sharing, collaborative problem-solving, and a shared vision/goal related to implementing the innovation
Domain 5: Training and Educating Stakeholders
37	Ongoing training	Plan for and conduct training in the clinical innovation in an ongoing way.
38	Ongoing consultation	Provide ongoing consultation with one or more experts in the strategies used to support implementing the innovation.
39	Develop educational materials	Develop and format manuals, toolkits, and other supporting materials in ways that make it easier for stakeholders to learn about the innovation and for clinicians to learn how to deliver the clinical innovation.
40	Training dynamic	Vary the information delivery methods to cater to different learning styles work contexts, and shape the training in the innovation to be interactive.
41	Distribute educational materials	Develop and format manuals, toolkits, and other supporting materials in ways that make it easier for stakeholders to learn about the innovation and for clinicians to learn how to deliver the clinical innovation.
42	Train-the-trainer	Train designated clinicians or organizations to train others in the clinical innovation.
43	Education meetings	Hold meetings targeted toward different stakeholder groups (e.g., providers, administrators, other organizational stakeholders, and community, patient/consumer, and family stakeholders) to teach them about the clinical innovation.
44	Educational outreach visits	Have a trained person meet with providers in their practice settings to educate providers about the clinical innovation with the intent of changing the provider’s practice.
45	Learning collaborative	Facilitate the formation of groups of providers or provider organizations and foster a collaborative learning environment to improve implementation of the clinical innovation.
46	Shadow experts	Provide ways for key individuals to directly observe experienced people engage with or use the targeted practice change/innovation.
47	Educational insititutions	Encourage educational institutions to train clinicians in the innovation.
Domain 6: Supporting clinicians
48	Facilitate relay of clincial data	Provide as close to real-time data as possible about key measures of process/outcomes using integrated modes/channels of communication in a way that promotes use of the targeted innovation.
49	Remind clinicians	Develop reminder systems designed to help clinicians to recall information and/or prompt them to use the clinical innovation.
50	Develop resource sharing agreements	Develop partnerships with organizations that have resources needed to implement the innovation.
51	Revise professional roles	Shift and revise roles among professionals who provide care, and redesign job characteristics.
52	Create new clinical teams	Change who serves on the clinical team, adding different disciplines and different skills to make it more likely that the clinical innovation is delivered (or is more successfully delivered).
Domain 7: Engaging consumers
53	Involve patients/family	Engage or include patients/consumers and families in the implementation effort.
54	Intervene with patients/family to uptake	Develop strategies with patients to encourage and problem solve around adherence.
55	Prepare patients/family for active participation	Prepare patients/consumers to be active in their care, to ask questions, and specifically to inquire about care guidelines, the evidence behind clinical decisions, or about available evidence-supported treatments.
56	Increase demand	Attempt to influence the market for the clinical innovation to increase competition intensity and to increase the maturity of the market for the clinical innovation.
57	Use mass media	Use media to reach large numbers of people to spread the word about the clinical innovation
Domain 8: Financial strategies
58	Fund and contract intervention	Governments and other payers of services issue requests for proposals to deliver the innovation, use contracting processes to motivate providers to deliver the clinical innovation, and develop new funding formulas that make it more likely that providers will deliver the innovation.
59	Access new funding	Access new or existing money to facilitate the implementation.
60	Fee for service lists	Work to place the clinical innovation on lists of actions for which providers can be reimbursed (e.g., a drug is placed on a formulary, a procedure is now reimbursable).
61	Alter incentive structures	Work to incentivize the adoption and implementation of the clinical innovation.
62	Make billing easier	Make it easier to bill for the clinical innovation
63	Alter patient/consumer fee	Create fee structures where patients/consumers pay less for preferred treatments (the clinical innovation) and more for less-preferred treatments.
64	Use other payment schemes	Introduce payment approaches (in a catch-all category).
65	Develop disincentives	Provide financial disincentives for failure to implement or use the clinical innovations.
66	Use capitated payments	Pay providers or care systems a set amount per patient/consumer for delivering clinical care.
Domain 9: Changing Infastructure
67	Mandate change	Have leadership declare the priority of the innovation and their determination to have it implemented.
68	Change record system	Change records systems to allow better assessment of implementation or clinical outcomes.
69	Change physical structure	Evaluate current configurations and adapt, as needed, the physical structure and/or equipment (e.g., changing the layout of a room, adding equipment) to best accommodate the targeted innovation.
70	Create or change credentialing	Create an organization that certifies clinicians in the innovation or encourage an existing organization to do so. Change governmental professional certification or licensure requirements to include delivering the innovation. Work to alter continuing education requirements to shape professional practice toward the innovation.
71	Change service sites	Change the location of clinical service sites to increase access.
72	Change accreditation	Strive to alter accreditation standards so that they require or encourage use of the clinical innovation. Work to alter membership organization requirements so that those who want to affiliate with the organization are encouraged or required to use the clinical innovation.
73	Start a dissemination organization; Change liability laws	Identify or start a separate organization that is responsible for disseminating the clinical innovation. It could be a for-profit or non-profit organization.
